# Supplementary material for: Isolation and characterization of microplastics from human blood samples by confocal RAMAN microscopy
Source: MethodsX. 2026 Feb 25;16:103841. doi: 10.1016/j.mex.2026.103841 (PMC12972724; doi:10.1016/j.mex.2026.103841)
Supplement: Supplementary file 1 — Supplementary material and/or additional information [OPTIONAL] During the optimization of the protocol, the procedure was transitioned from using larger glass fiber filters (47 mm diameter, nominal pore size (∼1.6 µm), Whatman; WHA1825047) to smaller ones with the same pore size (25 mm diameter, nominal pore size (∼1.6 µm), Whatman; WHA1820025). This reduction in filter diameter allowed a higher concentration of retained MPs, thereby improving their recovery and subsequent analysis. [file mmc1.zip]

Archive with 2 entries (2 files):
- Supplemenatry caption.docx
- Supplementary_Figure_1.tiff
